# Supplementary material for: Association Between Caffeine Citrate Initiation Within the First 2 h of Life and Respiratory Outcomes in Very Preterm Infants: A Single-Center Observational Cohort Study
Source: Children (Basel). 2026 Jul 22;13(7):968. doi: 10.3390/children13070968 (PMC13407232; doi:10.3390/children13070968)
Supplement: Supplementary file 1 [file children-13-00968-s001.zip]

Archive with 1 entries (1 files):
- children-4416143-supplementary.pdf
